# Supplementary material for: Transcriptomic Analysis Reveals Molecular Mechanisms of Wolbachia–Plant Association
Source: Int J Mol Sci. 2026 Apr 23;27(9):3746. doi: 10.3390/ijms27093746 (PMC13164273; doi:10.3390/ijms27093746)
Supplement: Supplementary file 1 [file ijms-27-03746-s001.zip]

Archive with 1 entries (1 files):
- ijms-3544464-supplementary.pdf
